# Supplementary material for: Schroth Physiotherapeutic Scoliosis-Specific Exercise (PSSE) Trials—Systematic Review of Methods and Recommendations for Future Research
Source: Children (Basel). 2023 May 27;10(6):954. doi: 10.3390/children10060954 (PMC10297476; doi:10.3390/children10060954)
Supplement: Supplementary file 1 [file children-10-00954-s001.zip]

Archive with 1 entries (1 files):
- children-2219861-supplementary.pdf
